# Supplementary material for: Effect of collagen casing on the quality characteristics of fermented sausage
Source: PLoS One. 2022 Feb 3;17(2):e0263389. doi: 10.1371/journal.pone.0263389 (PMC8812867; doi:10.1371/journal.pone.0263389)
Supplement: S1 Table — (XLSX) [file pone.0263389.s001.xlsx]

## Sheet: Sheet1
Color		3d			11d			21d			41d			61d
	sample	L	a	b	L	a	b	L	a	b	L	a	b	L	a	b
CC group	sample_1	43.6	20.43	9.1	34.2	24.15	10.23	34.06	23.8	8.61	35.24	21.64	8.73	34.41	24.57	9.93
	sample_2	43.47	19.85	9.12	33.7	24.3	9.85	35.62	20.69	7.03	34.2	21.15	8.11	33.52	24.46	9.59
	sample_3	42.25	20.15	8.71	33.99	24.4	10.09	35.25	19.84	6.43	34.45	20.99	7.81	33.93	24.44	9.52
PC group	sample_1	44.06	21.29	9.02	35.29	23.37	9.17	35.6	19.75	7.13	36.13	19.7	7.82	40.28	22.04	9.29
	sample_2	44.41	21.07	8.89	35.5	22.47	8.88	35.94	20.24	7.35	36.03	20.19	8.01	39.46	22.59	9.36
	sample_3	43.51	21.02	8.87	37.3	20.25	8.27	36.87	19.52	7.06	35.86	20.06	7.48	38.15	21.8	8.36
