# Supplementary material for: Effect of collagen casing on the quality characteristics of fermented sausage
Source: PLoS One. 2022 Feb 3;17(2):e0263389. doi: 10.1371/journal.pone.0263389 (PMC8812867; doi:10.1371/journal.pone.0263389)
Supplement: S2 Table — (XLSX) [file pone.0263389.s002.xlsx]

## Sheet: Sheet1
aw		0d	3d	11d	21d	41d	61d
CC group	sample_1	0.909	0.88	0.781	0.74	0.761	0.736
	sample_2	0.907	0.891	0.79	0.735	0.76	0.724
	sample_3	0.91	0.887	0.785	0.741	0.757	0.73
PC group	sample_1	0.905	0.896	0.801	0.747	0.757	0.757
	sample_2	0.906	0.893	0.81	0.744	0.759	0.761
	sample_3	0.909	0.894	0.807	0.744	0.76	0.751
