# Supplementary material for: Effect of collagen casing on the quality characteristics of fermented sausage
Source: PLoS One. 2022 Feb 3;17(2):e0263389. doi: 10.1371/journal.pone.0263389 (PMC8812867; doi:10.1371/journal.pone.0263389)
Supplement: S3 Table — (XLSX) [file pone.0263389.s003.xlsx]

## Sheet: Sheet1
pH		0d	3d	11d	21d	41d	61d
CC group	sample_1	5.99	4.92	5.07	5.36	5.48	5.31
	sample_2	5.95	5.02	5.01	5.35	5.47	5.29
	sample_3	5.93	5.07	5.06	5.36	5.44	5.27
PC group	sample_1	5.62	5.07	5.77	5.73	5.69	5.85
	sample_2	5.97	5.09	5.74	5.67	5.69	5.9
	sample_3	6.02	5.14	5.73	5.74	5.71	5.86
