# Supplementary material for: Effect of collagen casing on the quality characteristics of fermented sausage
Source: PLoS One. 2022 Feb 3;17(2):e0263389. doi: 10.1371/journal.pone.0263389 (PMC8812867; doi:10.1371/journal.pone.0263389)
Supplement: S4 Table — (XLSX) [file pone.0263389.s004.xlsx]

## Sheet: Sheet1
lactic acid bacteria number			0d	3d	11d	21d	41d	61d
	CC group	sample_1	6.31597	7.993	8.30963	7.38382	7.62839	7.51587
		sample_2	6.36173	8.0086	8.31387	7.43775	7.69984	7.50515
		sample_3	6.30103	7.91908	8.38021	7.5682	7.76343	7.49136
	PC group	sample_1	5.97772	7.95424	8.1038	7.31806	7.9345	7.81158
		sample_2	5.95424	7.89209	8.17319	7.25527	7.9345	7.62941
		sample_3	5.95424	8.39794	8.17609	7.30103	8.09342	7.81291
			0d	3d	11d	21d	41d	61d
the total aerobic mesophilic bacteria	CC group	sample_1	6.37475	7.61278	7.92012	7.53656	7.08636	7.16732
		sample_2	6.34242	7.93952	7.96755	7.34635	7.19866	7.6902
		sample_3	6.38021	7.89763	8.3483	7.34242	7.41497	7.63347
	PC group	sample_1	7.02572	8.18184	7.85491	6.94939	7.18184	7.90091
		sample_2	6.93952	8.3075	7.84448	6.96848	7.13354	7.72997
		sample_3	6.30103	8.07918	7.94448	7.23045	7.47712	7.69897
