# Supplementary material for: Effect of collagen casing on the quality characteristics of fermented sausage
Source: PLoS One. 2022 Feb 3;17(2):e0263389. doi: 10.1371/journal.pone.0263389 (PMC8812867; doi:10.1371/journal.pone.0263389)
Supplement: S5 Table — (XLSX) [file pone.0263389.s005.xlsx]

## Sheet: Sheet1
TPA		11d			21d			41d			61d
PC group	Hardness /g	1396.25	1873.16	936.658	3276.53	3613.06	3247.16	2466.17	3792.72	2393.75	2168.61	4114.95	3491.83
	Elasticity /mm	0.715	0.611	0.606	0.478	0.481	0.473	0.559	0.743	0.613	0.56	0.573	0.578
	Adhesiveness /g.sec	0.478	0.538	0.489	0.488	0.472	0.456	0.484	0.485	0.525	0.455	0.524	0.461
	Gumminess /g	667.268	1007.08	1060.99	1599.49	1603.8	1481.46	1194.8	1840.63	1256.32	987.691	2157.13	1610.16
	Chewiness/g·mm	387.614	719.65	647.88	763.891	759.228	573.47	667.459	1367.92	769.663	1053.11	1235.77	930.175
CC group	Hardness /g	2986.23	2420.39	2600.12	3183.44	2326.7	2839.03	4011.88	4230.5	4443.17	4665.96	4509.16	4419.33
	Elasticity /mm	0.531	0.51	0.537	0.559	0.558	0.533	0.536	0.565	0.578	0.537	0.527	0.495
	Adhesiveness /g.sec	0.506	0.543	0.537	0.47	0.466	0.489	0.497	0.491	0.511	0.516	0.484	0.479
	Gumminess /g	1510.52	1315.15	1397.01	1643.92	1083.45	1496.22	1993.09	1735.23	2270.82	2182.46	2268	2118.2
	Chewiness/g·mm	801.807	795.26	750.092	790.075	604.611	797.765	1069.12	1079.85	1311.46	1172.13	1247.79	1049.02
