# Supplementary material for: Effect of collagen casing on the quality characteristics of fermented sausage
Source: PLoS One. 2022 Feb 3;17(2):e0263389. doi: 10.1371/journal.pone.0263389 (PMC8812867; doi:10.1371/journal.pone.0263389)
Supplement: S6 Table — (XLSX) [file pone.0263389.s006.xlsx]

## Sheet: 11d-CC-raw data
			sample-1		sample-2		sample-3
	CAS	Formula	Area-1		Area-2		Area-3
Ala-Gly	687-69-4	C5H10N2O3	4.00236e+07	0.375883	3.20379e+07	0.410493	3.29692e+07	0.308061
Malonamic acid	2345-56-4	C3H5NO3	3.32244e+07	0.312028	3.32192e+07	0.42563	1.95402e+07	0.182582
Ethanol	64-17-5	C2H6O	4.38736e+07	0.41204	4.81657e+07	0.617134	4.47835e+07	0.418453
Glycine	56-40-6	C2H5NO2	1.19619e+08	1.12341	1.80677e+08	2.31497	1.50398e+08	1.40531
Acetic acid	64-19-7	C2H4O2	5.05617e+08	4.74852	6.14781e+08	7.87702	5.14019e+08	4.80294
Acetic acid, anhydride with formic acid	2258-42-6	C3H4O3	1.84026e+06	0.0172829	1.58682e+06	0.0203315	1.91896e+06	0.0179306
Phenol	108-95-2	C6H6O	3.58631e+07	0.336809	2.96631e+07	0.380066	2.29231e+07	0.214192
Pentanal	110-62-3	C5H10O	4.6776e+07	0.439298	5.4278e+07	0.69545	5.64687e+07	0.527639
Acetoin	513-86-0	C4H8O2	5.35482e+08	5.029	8.81071e+08	11.2889	5.36649e+08	5.01439
Methylmalonic acid	516-05-2	C4H6O4	5.35482e+08	5.029	5.81071e+08	7.44512	5.36649e+08	5.01439
1-Pentanol	71-41-0	C5H12O	9.90769e+06	0.0930485	9.81715e+06	0.125785	1.40416e+07	0.131203
1-Butanol, 3-methyl-	123-51-3	C5H12O	9.90769e+06	0.0930485	1.14635e+07	0.146878	1.06536e+07	0.0995463
Propanoic acid, 2-methyl-	79-31-2	C4H8O2	4.3047e+06	0.0404277	5.51904e+06	0.070714	4.3228e+06	0.0403918
Cyclobutene, 2-propenylidene-	52097-85-5	C7H8	9.19756e+06	0.0863792	8.18395e+06	0.104859	8.57413e+06	0.0801159
Toluene	108-88-3	C7H8	9.19756e+06	0.0863792	8.18395e+06	0.104859	8.57413e+06	0.0801159
2,3-Butanediol	513-85-9	C4H10O2	8.84085e+07	0.830292	1.1279e+08	1.44514	9.95291e+07	0.929991
Hexanal	66-25-1	C6H12O	5.19673e+07	0.488053	3.12069e+07	0.399846	3.80636e+07	0.355663
Propanoic acid, 2-hydroxy-, ethyl ester, (S)-	687-47-8	C5H10O3	1.98612e+07	0.186527	1.83179e+07	0.234702	2.06709e+07	0.193147
Butanoic acid, 3-methyl-	503-74-2	C5H10O2	2.16776e+07	0.203586	2.95191e+07	0.37822	2.57392e+07	0.240505
Butanoic acid, 2-methyl-	116-53-0	C5H10O2	9.70743e+06	0.0911676	1.02217e+07	0.130969	1.04112e+07	0.0972816
Ethylbenzene	100-41-4	C8H10	9.3991e+06	0.088272	8.15627e+06	0.104504	8.22294e+06	0.0768344
p-Xylene	106-42-3	C8H10	2.81791e+07	0.264645	2.51299e+07	0.321983	2.50774e+07	0.234321
Benzene, 1,3-dimethyl-	108-38-3	C8H10	2.81791e+07	0.264645	2.51299e+07	0.321983	2.50774e+07	0.234321
o-Xylene	95-47-6	C8H10	1.17771e+06	0.0110605	2.51299e+07	0.321983	2.50774e+07	0.234321
1-Hexanol	111-27-3	C6H14O	6.41189e+06	0.0602175	5.35981e+06	0.0686739	6.75989e+06	0.0631637
2-Heptanol	543-49-7	C7H16O	1.82177e+06	0.0171092	4.42373e+06	0.05668	4.5103e+06	0.0421438
Heptanal	111-71-7	C7H14O	5.42023e+07	0.509043	3.93835e+07	0.504611	4.73884e+07	0.442793
α-Pinene	80-56-8	C10H16	1.9829e+07	0.186225	1.86281e+07	0.238677	1.97183e+07	0.184246
3-Heptanone, 2-methyl-	13019-20-0	C8H16O	7.15538e+07	0.672	5.24478e+07	0.672	7.19185e+07	0.672
Camphene	79-92-5	C10H16	2.56045e+07	0.240465	1.89643e+07	0.242985	1.868e+07	0.174545
Benzaldehyde	100-52-7	C7H6O	5.02503e+07	0.471928	4.77553e+07	0.611876	4.21035e+07	0.393411
Bicyclo[3.1.1]heptane, 6,6-dimethyl-2-methylene-, (1S)-	18172-67-3	C10H16	2.09086e+07	0.196364	2.12728e+07	0.272563	1.86705e+07	0.174455
Hexanoic acid	142-62-1	C6H12O2	2.76549e+07	0.259722	2.12111e+07	0.271772	2.9735e+07	0.277841
β-Pinene	127-91-3	C10H16	2.09086e+07	0.196364	2.12728e+07	0.272563	1.86705e+07	0.174455
β-Ocimene	13877-91-3	C10H16	2.33128e+08	2.18943	1.77608e+08	2.27564	1.87772e+08	1.75453
2-Carene	554-61-0	C10H16	4.00511e+06	0.0376142	1.19061e+07	0.15255	3.42486e+06	0.0320016
o-Cymene	527-84-4	C10H14	3.39738e+07	0.319066	2.92632e+07	0.374942	2.95508e+07	0.27612
Benzene, 1-methyl-3-(1-methylethyl)-	535-77-3	C10H14	3.39738e+07	0.319066	2.92632e+07	0.374942	2.95508e+07	0.27612
Limonene	138-86-3	C10H16	3.11037e+08	2.92111	2.62241e+08	3.36002	2.78022e+08	2.59781
β-Phellandrene	555-10-2	C10H16	3.87585e+08	3.64002	2.91197e+08	3.73103	3.33285e+08	3.11418
Bicyclo[3.1.0]hexane, 4-methylene-1-(1-methylethyl)-	3387-41-5	C10H16	2.09086e+07	0.196364	2.12728e+07	0.272563	1.86705e+07	0.174455
Cyclohexene, 4-methylene-1-(1-methylethyl)-	99-84-3	C10H16	3.87585e+08	3.64002	2.91197e+08	3.73103	3.33285e+08	3.11418
Eucalyptol	470-82-6	C10H18O	2.78878e+07	0.261909	1.82056e+07	0.233264	2.73532e+07	0.255586
2-Heptanol, acetate	5921-82-4	C9H18O2	7.59782e+06	0.0713552	6.65083e+06	0.0852153	7.43159e+06	0.06944
Benzeneacetaldehyde	122-78-1	C8H8O	1.29377e+07	0.121505	8.31989e+06	0.106601	1.29699e+07	0.121189
γ-Terpinene	99-85-4	C10H16	1.5754e+07	0.147955	1.28588e+07	0.164757	1.36586e+07	0.127625
Cyclohexene, 1-methyl-4-(1-methylethylidene)-	586-62-9	C10H16	4.00511e+06	0.0376142	3.6898e+06	0.0472765	1.22676e+07	0.114627
1,6-Octadien-3-ol, 3,7-dimethyl-	78-70-6	C10H18O	5.9039e+07	0.554467	4.21307e+07	0.539809	5.64492e+07	0.527456
Nonanal	124-19-6	C9H18O	1.56513e+08	1.4699	7.70363e+07	0.987045	1.00126e+08	0.935565
Camphor	76-22-2	C10H16O	9.67383e+06	0.0908521	7.77665e+06	0.0996402	8.63878e+06	0.0807199
Octanoic acid	124-07-2	C8H16O2	3.85565e+07	0.362105	3.83627e+07	0.491531	4.69676e+07	0.438861
endo-Borneol	507-70-0	C10H18O	2.53677e+07	0.238242	1.80803e+07	0.231658	2.30935e+07	0.215783
Terpinen-4-ol	562-74-3	C10H18O	1.23899e+07	0.11636	7.79015e+06	0.0998132	1.11034e+07	0.103749
Octanoic acid, ethyl ester	106-32-1	C10H20O2	1.24718e+07	0.117129	1.30282e+07	0.166927	1.58449e+07	0.148053
α-Terpineol	98-55-5	C10H18O	2.12798e+07	0.19985	1.32212e+07	0.1694	1.94486e+07	0.181726
Geraniol	106-24-1	C10H18O	1.2008e+07	0.112774	7.53957e+06	0.0966026	1.07488e+07	0.100436
Bornyl acetate	76-49-3	C12H20O2	7.50678e+06	0.0705002	5.34822e+06	0.0685254	5.7888e+06	0.05409
Anethole	104-46-1	C10H12O	2.88128e+08	2.70596	1.81349e+08	2.32358	2.53807e+08	2.37155
Cyclohexene, 4-ethenyl-4-methyl-3-(1-methylethenyl)-1-(1-methylethyl)-, (3R-trans)-	20307-84-0	C15H24	4.04835e+06	0.0380203	2.79999e+06	0.0358756	3.11057e+06	0.0290649
Eugenol	97-53-0	C10H12O2	2.84267e+07	0.26697	1.55192e+07	0.198844	2.61867e+07	0.244686
Copaene	3856-25-5	C15H24	3.01282e+07	0.28295	1.66705e+07	0.213594	2.51159e+07	0.234681
Caryophyllene	87-44-5	C15H24	8.52612e+07	0.800734	4.43626e+07	0.568406	6.52163e+07	0.609375
Humulene	6753-98-6	C15H24	6.22995e+06	0.0585088	3.42552e+06	0.0438902	5.48387e+06	0.0512407
Benzene, 1-(1,5-dimethyl-4-hexenyl)-4-methyl-	644-30-4	C15H22	1.5478e+07	0.145362	9.43294e+06	0.120862	1.23859e+07	0.115733
1,3-Cyclohexadiene, 5-(1,5-dimethyl-4-hexenyl)-2-methyl-, [S-(R*,S*)]-	495-60-3	C15H24	6.86301e+07	0.644543	2.87642e+07	0.368549	5.17863e+07	0.483887
Bicyclo[3.1.1]hept-2-ene, 2,6-dimethyl-6-(4-methyl-3-pentenyl)-	17699-05-7	C15H24	6.86301e+07	0.644543	2.87642e+07	0.368549	5.17863e+07	0.483887
β-curcumene	451-56-9	C15H24	6.86301e+07	0.644543	2.87642e+07	0.368549	5.17863e+07	0.483887
α-Farnesene	502-61-4	C15H24	2.37681e+07	0.223219	1.24032e+07	0.158919	1.92667e+07	0.180026
β-Bisabolene	495-61-4	C15H24	1.56672e+07	0.14714	7.73427e+06	0.0990971	1.20858e+07	0.112929
1H-3a,7-Methanoazulene, octahydro-3,8,8-trimethyl-6-methylene-, [3R-(3α,3aβ,7β,8aα)]-	546-28-1	C15H24	2.2873e+07	0.214812	9.84137e+06	0.126095	1.84773e+07	0.17265
Cedrene	11028-42-5	C15H24	2.2873e+07	0.214812	9.84137e+06	0.126095	1.84773e+07	0.17265

## Sheet: 11d-PC-raw data
					sample-1			sample-2			sample-3
	RT	CAS	Formula		Area-1			Area-2			Area-3
Ala-Gly	1.18	687-69-4	C5H10N2O3		1.69839e+06	0.0159505		2.56547e+07	0.328707		2.84951e+07	0.266256
Malonamic acid	1.28	2345-56-4	C3H5NO3		3.40031e+07	0.319342		3.78223e+07	0.484607		1.95403e+07	0.182583
Ethanol	1.36	64-17-5	C2H6O		4.10515e+07	0.385536		4.89309e+07	0.626938		3.39608e+07	0.317327
Glycine	1.62	56-40-6	C2H5NO2		1.95534e+08	1.83636		2.69075e+08	3.44759		2.29409e+08	2.14357
Acetic acid	1.93	64-19-7	C2H4O2		7.63867e+08	7.17388		8.00009e+08	10.2503		8.73327e+08	8.16028
Acetic acid, anhydride with formic acid	2.04	2258-42-6	C3H4O3		3.48278e+06	0.0327086		1.90998e+06	0.024472		2.55849e+06	0.0239063
Phenol	3.08	108-95-2	C6H6O		2.93602e+07	0.275737		3.13346e+07	0.401482		2.53335e+07	0.236714
Pentanal	3.2	110-62-3	C5H10O		3.58325e+07	0.336522		4.36712e+07	0.559548		4.14795e+07	0.387581
Acetoin	3.43	513-86-0	C4H8O2		1.09523e+09	10.2859		1.33115e+09	17.0557		1.33148e+09	12.4413
Diethylene glycol	3.43	111-46-6	C4H10O3		1.09523e+09	10.2859		1.33115e+09	17.0557		1.33148e+09	12.4413
1-Butanol, 3-methyl-	4.02	123-51-3	C5H12O		1.17453e+07	0.110307		1.14545e+07	0.146764		9.88273e+06	0.0923433
Propanoic acid, 2-methyl-	4.47	79-31-2	C4H8O2		6.83912e+06	0.0642298		8.38593e+06	0.107447		7.71757e+06	0.0721122
Cyclobutene, 2-propenylidene-	4.7	52097-85-5	C7H8		7.50767e+06	0.0705086		8.22369e+06	0.105368		7.47152e+06	0.0698132
Toluene	4.7	108-88-3	C7H8		7.50767e+06	0.0705086		8.22369e+06	0.105368		7.47152e+06	0.0698132
1-Pentanol	4.83	71-41-0	C5H12O		1.22348e+07	0.114904		1.24774e+07	0.159869		9.88273e+06	0.0923433
2,3-Butanediol	5.33	513-85-9	C4H10O2		1.3244e+08	1.24382		1.45001e+08	1.85786		1.4466e+08	1.35169
Hexanal	5.7	66-25-1	C6H12O		3.45578e+07	0.324551		4.11773e+07	0.527593		4.68727e+07	0.437974
Propanoic acid, 2-hydroxy-, ethyl ester, (S)-	5.99	687-47-8	C5H10O3		1.49485e+07	0.140389		1.61693e+07	0.207173		1.42792e+07	0.133423
Butanoic acid, 3-methyl-	6.96	503-74-2	C5H10O2		4.21504e+07	0.395857		5.09965e+07	0.653405		4.86375e+07	0.454464
Butanoic acid, 2-methyl-	7.17	116-53-0	C5H10O2		1.36644e+07	0.12833		1.57595e+07	0.201922		1.47171e+07	0.137515
Ethylbenzene	7.33	100-41-4	C8H10		7.20166e+06	0.0676347		7.29296e+06	0.0934427		7.53891e+06	0.0704429
p-Xylene	7.61	106-42-3	C8H10		2.18065e+07	0.204796		2.42281e+07	0.310428		2.45774e+07	0.229648
o-Xylene	7.61	95-47-6	C8H10		2.54098e+06	0.0238637		2.42281e+07	0.310428		2.87816e+06	0.0268933
1-Hexanol	7.71	111-27-3	C6H14O		8.34152e+06	0.0783397		7.22991e+06	0.092635		6.16581e+06	0.0576128
R-(-)-1,2-propanediol	7.23	4254-14-2	C3H8O2		141839	0.00133209		2.44667e+07	0.313486		4.19652e+07	0.392119
2-Heptanol	8.61	543-49-7	C7H16O		3.59691e+06	0.0337805		4.6824e+06	0.0599944		3.44054e+06	0.0321481
Heptanal	8.66	111-71-7	C7H14O		3.9336e+07	0.369425		4.28607e+07	0.549163		4.00004e+07	0.37376
α-Pinene	9.34	80-56-8	C10H16		2.76802e+07	0.25996		1.66992e+07	0.213963		1.49541e+07	0.13973
Camphene	9.86	79-92-5	C10H16		4.08795e+07	0.383921		2.08234e+07	0.266805		1.6512e+07	0.154286
2,5-Hexanediol	9.85	2935-44-6	C6H14O2		2.43828e+06	0.0228992		3.19229e+06	0.0409019		2.65162e+06	0.0247765
Benzaldehyde	10.56	100-52-7	C7H6O		5.27512e+07	0.495415		5.3539e+07	0.685981		5.07539e+07	0.47424
Bicyclo[3.1.1]heptane, 6,6-dimethyl-2-methylene-, (1S)-	10.69	18172-67-3	C10H16		5.27512e+07	0.495415		1.06458e+08	1.36401		1.50582e+07	0.140702
β-Pinene	10.69	127-91-3	C10H16		1.98791e+07	0.186695		1.96646e+07	0.251957		1.50582e+07	0.140702
Hexanoic acid	10.89	142-62-1	C6H12O2		1.79479e+06	0.0168558		3.66543e+07	0.469642		3.79626e+07	0.354719
β-Myrcene	9.11	123-35-3	C10H16		1.03695e+08	0.973852		1.06458e+08	1.36401		170721	0.0015952
α-Pinene	9.34	80-56-8	C10H16		2.76802e+07	0.25996		1.66992e+07	0.213963		1.49541e+07	0.13973
2-Carene	13.72	554-61-0	C10H16		3.52635e+06	0.0331178		3.92165e+06	0.0502471		4.51026e+06	0.0421435
o-Cymene	12.1	527-84-4	C10H14		2.98662e+07	0.28049		3.41961e+07	0.438145		2.70549e+07	0.252798
Limonene	12.18	138-86-3	C10H16		2.94365e+08	2.76454		3.12656e+08	4.00597		2.49651e+08	2.33271
β-Phellandrene	12.24	555-10-2	C10H16		4.30922e+08	4.04702		3.60143e+08	4.61442		293584193	2.74322
Eucalyptol	12.28	470-82-6	C10H18O		1.4497e+07	0.136149		3.31312e+06	0.0424502		1.70857e+07	0.159647
2-Heptanol, acetate	12.44	5921-82-4	C9H18O2		7.6407e+06	0.0717579		8.90047e+06	0.114039		7.04728e+06	0.0658491
Benzeneacetaldehyde	12.87	122-78-1	C8H8O		1.36932e+07	0.1286		1.3713e+07	0.175702		1.44006e+07	0.134558
γ-Terpinene	13	99-85-4	C10H16		1.44939e+07	0.13612		1.52155e+07	0.194953		1.33328e+07	0.12458
Cyclohexene, 1-methyl-4-(1-methylethylidene)-	11.83	586-62-9	C10H16		1.44939e+07	0.13612		1.67343e+07	0.214412		3.97568e+06	0.0371484
1,6-Octadien-3-ol, 3,7-dimethyl-	14.15	78-70-6	C10H18O		4.8282e+07	0.453442		5.52829e+07	0.708325		5.06937e+07	0.473677
Nonanal	14.33	124-19-6	C9H18O		1.10499e+08	1.03775		1.25166e+08	1.60372		1.04859e+08	0.979797
Camphor	15.53	76-22-2	C10H16O		8.02213e+06	0.0753402		9.19619e+06	0.117828		9.26146e+06	0.0865382
Octanoic acid	16	124-07-2	C8H16O2		4.99328e+07	0.468946		6.07705e+07	0.778637		5.65741e+07	0.528623
endo-Borneol	16.15	507-70-0	C10H18O		1.55167e+07	0.145725		1.83787e+07	0.235482		2.08996e+07	0.195284
Terpinen-4-ol	16.33	562-74-3	C10H18O		1.02541e+07	0.0963016		1.21159e+07	0.155238		1.03952e+07	0.0971317
Octanoic acid, ethyl ester	16.57	106-32-1	C10H20O2		1.32998e+07	0.124905		1.60116e+07	0.205153		1.28604e+07	0.120166
α-Terpineol	16.72	98-55-5	C10H18O		1.69871e+07	0.159535		1.94025e+07	0.248599		1.89301e+07	0.176881
Geraniol	17.97	106-24-1	C10H18O		9.61845e+06	0.090332		1.09744e+07	0.140612		1.0601e+07	0.0990549
Bornyl acetate	18.77	76-49-3	C12H20O2		6.84797e+06	0.064313		8.04931e+06	0.103134		6.67636e+06	0.0623833
Anethole	18.99	104-46-1	C10H12O		2.55134e+08	2.3961		2.79795e+08	3.58495		2.54713e+08	2.38001
Cyclohexene, 4-ethenyl-4-methyl-3-(1-methylethenyl)-1-(1-methylethyl)-, (3R-trans)-	19.85	20307-84-0	C15H24		3.53775e+06	0.0332249		3.47253e+06	0.0444926		3.02344e+06	0.0282508
Eugenol	20.46	97-53-0	C10H12O2		2.44846e+07	0.229948		2.72291e+07	0.348879		2.75711e+07	0.257622
Copaene	20.82	3856-25-5	C15H24		2.59708e+07	0.243905		2.74645e+07	0.351895		2.41675e+07	0.225819
Bicyclo[3.1.1]hept-2-ene, 2,6-dimethyl-6-(4-methyl-3-pentenyl)-	23.47	17699-05-7	C15H24		2.04261e+06	0.0191832		2.03126e+06	0.026026		6.16002e+07	0.575586
Caryophyllene	21.83	87-44-5	C15H24		6.62328e+07	0.622028		6.77749e+07	0.868382		6.03616e+07	0.564013
Humulene	22.63	6753-98-6	C15H24		5.52667e+06	0.0519039		5.51439e+06	0.0706545		5.34864e+06	0.0499771
Cedrene	24.05	11028-42-5	C15H24		2.31346e+06	0.021727		1.68998e+07	0.216533		1.72583e+07	0.16126
Benzene, 1-(1,5-dimethyl-4-hexenyl)-4-methyl-	23.18	644-30-4	C15H22		1.55002e+07	0.145571		1.31482e+07	0.168464		1.24408e+07	0.116245
1,3-Cyclohexadiene, 5-(1,5-dimethyl-4-hexenyl)-2-methyl-, [S-(R*,S*)]-	23.47	495-60-3	C15H24		8.05632e+07	0.756612		2.03126e+06	0.026026		6.16002e+07	0.575586
β-curcumene	23.47	451-56-9	C15H24		8.05632e+07	0.756612		6.36667e+07	0.815745		6.16002e+07	0.575586
Alloaromadendrene	23.74	25246-27-9	C15H24		2.52396e+07	0.237039		1.90348e+07	0.243888		1.86163e+07	0.173949
β-Bisabolene	23.74	495-61-4	C15H24		1.55211e+07	0.145767		1.29081e+07	0.165388		1.22911e+07	0.114846
1H-3a,7-Methanoazulene, octahydro-3,8,8-trimethyl-6-methylene-, [3R-(3α,3aβ,7β,8aα)]-	24.05	546-28-1	C15H24		2.14184e+07	0.201152		1.68998e+07	0.216533		1.72583e+07	0.16126

## Sheet: 21d-CC-raw data
		sample-1		sample-2		sample-3
		Area-1		Area-2		Area-3
Ala-Gly	C5H10N2O3	7.95174e+06	0.796035	7.56086e+06	0.695653	7.36254e+06	0.722066
Malonamic acid	C3H5NO3	7.46098e+06	0.746906	9.65969e+06	0.88876	8.65124e+06	0.848452
Ethanol	C2H6O	9.86057e+06	0.987125	1.39807e+07	1.28632	1.02366e+07	1.00393
Acetic acid	C2H4O2	9.52597e+07	9.53628	1.07686e+08	9.90791	9.64125e+07	9.45546
Acetic acid, anhydride with formic acid	C3H4O3	710677	0.0711447	1.04899e+06	0.0965142	1.20365e+06	0.118046
Acetic acid, oxo-, methyl ester	C3H4O3	308641	0.0308975	230910	0.0212454	256349	0.0251409
Ethanolamine	C2H7NO	6.1243e+06	0.613093	7.56086e+06	0.695653	7.06452e+06	0.692839
Pentanal	C5H10O	7.21842e+06	0.722623	9.51547e+06	0.875491	8.42365e+06	0.826132
Acetoin	C4H8O2	6.14192e+07	6.14857	6.46175e+07	5.94526	6.23542e+07	6.11526
Methylmalonic acid	C4H6O4	6.14192e+07	6.14857	6.46175e+07	5.94526	6.23542e+07	6.11526
Diethylene glycol	C4H10O3	6.14192e+07	6.14857	6.46175e+07	5.94526	6.23542e+07	6.11526
1-Pentanol	C5H12O	5.37147e+06	0.537728	5.98608e+06	0.550762	5.42361e+06	0.53191
2,3-Butanediol	C4H10O2	1.45621e+07	1.45779	1.28748e+07	1.18457	1.35247e+07	1.3264
Hexanal	C6H12O	4.81305e+07	4.81826	6.11696e+07	5.62803	5.32689e+07	5.22424
p-Xylene	C8H10	1.40079e+06	0.14023	2.56903e+06	0.236369	1.93625e+06	0.189894
1,3-Cyclopentadiene, 5-(1-methylethylidene)-	C8H10	1.40079e+06	0.14023	2.56903e+06	0.236369	1.93625e+06	0.189894
Heptanal	C7H14O	2.31263e+07	2.31513	2.64469e+07	2.4333	2.4537e+07	2.40641
3-Carene	C10H16	2.05758e+06	0.205981	2.33879e+06	0.215186	2.10264e+06	0.206212
3-Heptanone, 2-methyl-	C8H16O	3.35637e+07	3.36	3.65189e+07	3.36	3.42602e+07	3.36
Camphene	C10H16	2.10145e+06	0.210373	3.47865e+06	0.32006	2.71037e+06	0.265814
2-Heptenal, (E)-	C7H12O	3.42927e+06	0.343299	3.69836e+06	0.340275	3.21547e+06	0.31535
Benzaldehyde	C7H6O	1.62321e+07	1.62497	1.88832e+07	1.73739	1.74625e+07	1.7126
1-Octen-3-ol	C8H16O	4.28888e+06	0.429352	4.51353e+06	0.415276	4.32651e+06	0.424314
Hexanoic acid	C6H12O2	9.14792e+06	0.915782	1.08003e+07	0.993702	9.72365e+06	0.953627
2,3-Octanedione	C8H14O2	1.68034e+07	1.68215	1.91841e+07	1.76507	1.84653e+07	1.81095
n-Caproic acid vinyl ester	C8H14O2	1.68034e+07	1.68215	1.91841e+07	1.76507	1.84653e+07	1.81095
Octanal	C8H16O	2.86853e+07	2.87164	3.27966e+07	3.01752	2.91456e+07	2.8584
o-Cymene	C10H14	3.00253e+06	0.300578	3.48102e+06	0.320278	3.21548e+06	0.315351
Limonene	C10H16	2.64358e+07	2.64644	2.92133e+07	2.68783	2.7466e+07	2.69367
D-Limonene	C10H16	2.64358e+07	2.64644	2.92133e+07	2.68783	2.7466e+07	2.69367
Cyclohexene, 1-methyl-4-(1-methylethenyl)-, (S)-	C10H16	2.64358e+07	2.64644	2.92133e+07	2.68783	2.7466e+07	2.69367
β-Phellandrene	C10H16	2.61224e+07	2.61507	2.9532e+07	2.71716	2.81537e+07	2.76112
Bicyclo[3.1.0]hexane, 4-methylene-1-(1-methylethyl)-	C10H16	2.61224e+07	2.61507	2.9532e+07	2.71716	2.81537e+07	2.76112
Cyclohexene, 4-methylene-1-(1-methylethyl)-	C10H16	2.61224e+07	2.61507	2.9532e+07	2.71716	2.81537e+07	2.76112
Eucalyptol	C10H18O	1.89803e+06	0.190008	1.95457e+06	0.179835	1.79856e+06	0.176391
Benzeneacetaldehyde	C8H8O	7.10376e+06	0.711146	7.84309e+06	0.72162	7.51265e+06	0.736788
2-Octenal, (E)-	C8H14O	5.76035e+06	0.576659	4.4126e+06	0.405991	5.41269e+06	0.530838
1,6-Octadien-3-ol, 3,7-dimethyl-	C10H18O	9.35951e+06	0.936964	9.8065e+06	0.902268	9.32654e+06	0.914681
Nonanal	C9H18O	2.5231e+07	2.52583	2.66258e+07	2.44976	2.56399e+07	2.51458
2-Nonenal	C9H16O	6.40447e+06	0.641141	6.35755e+06	0.584939	6.91355e+06	0.678032
Octanoic acid	C8H16O2	1.10159e+07	1.10278	1.27814e+07	1.17598	1.09875e+07	1.07757
endo-Borneol	C10H18O	3.27538e+06	0.327893	3.51284e+06	0.323206	3.46259e+06	0.339586
Isoborneol	C10H18O	3.27538e+06	0.327893	3.51284e+06	0.323206	3.46259e+06	0.339586
Terpinen-4-ol	C10H18O	1.59812e+06	0.159985	1.89161e+06	0.174042	1.64859e+06	0.161682
L-α-Terpineol	C10H18O	3.35494e+06	0.335857	4.05902e+06	0.373458	3.82659e+06	0.375285
α-Terpineol	C10H18O	3.35494e+06	0.335857	4.05902e+06	0.373458	3.82659e+06	0.375285
2-Decenal, (E)-	C10H18O	2.48687e+06	0.248957	2.16143e+06	0.198867	2.31549e+06	0.227087
Anethole	C10H12O	4.35721e+07	4.36192	4.88764e+07	4.49698	4.60216e+07	4.51347
Eugenol	C10H12O2	3.16518e+06	0.31686	4.59899e+06	0.423139	3.94207e+06	0.38661
n-Decanoic acid	C10H20O2	3.20418e+06	0.320765	3.74648e+06	0.344702	3.36986e+06	0.330492
Copaene	C15H24	5.94876e+06	0.59552	5.88818e+06	0.541754	5.86433e+06	0.575132
Caryophyllene	C15H24	1.52564e+07	1.52729	1.77041e+07	1.6289	1.63549e+07	1.60397
Benzene, 1-(1,5-dimethyl-4-hexenyl)-4-methyl-	C15H22	5.35081e+06	0.53566	6.94071e+06	0.638594	5.92361e+06	0.580946
Benzene, 1-methyl-4-(1,2,2-trimethylcyclopentyl)-, (R)-	C15H22	5.35081e+06	0.53566	6.94071e+06	0.638594	5.92361e+06	0.580946
1,3-Cyclohexadiene, 5-(1,5-dimethyl-4-hexenyl)-2-methyl-, [S-(R*,S*)]-	C15H24	1.44381e+07	1.44538	1.62895e+07	1.49875	1.54225e+07	1.51253
Bicyclo[3.1.1]hept-2-ene, 2,6-dimethyl-6-(4-methyl-3-pentenyl)-	C15H24	1.44381e+07	1.44538	1.62895e+07	1.49875	1.54225e+07	1.51253
β-curcumene	C15H24	1.44381e+07	1.44538	1.62895e+07	1.49875	1.54225e+07	1.51253
α-Farnesene	C15H24	5.26013e+06	0.526582	6.35978e+06	0.585145	5.82635e+06	0.571407
Bicyclo[3.1.1]hept-2-ene, 2,6-dimethyl-6-(4-methyl-3-pentenyl)-	C15H24	1.44381e+07	1.44538	1.62895e+07	1.49875	1.54243e+07	1.5127
β-Bisabolene	C15H24	3.88602e+06	0.389023	4.70594e+06	0.43298	4.32659e+06	0.424321
n-Hexadecanoic acid	C16H32O2	7.79147e+06	0.779991	6.19219e+06	0.569725	7.23659e+06	0.709714
Octadecanoic acid	C18H36O2	7.79147e+06	0.779991	6.19219e+06	0.569725	7.23659e+06	0.709714

## Sheet: 21d-PC-raw data
		sample-1		sample-2		sample-3
		Area-1		Area-2		Area-3
Malonamic acid	C3H5NO3	6.56624e+06	0.508282	6.03225e+06	0.812264	6.23587e+06	0.573573
3-Methyl-1-butanol	C5H12O	1.37274e+07	1.06262	8.5376e+06	1.14962	9.56874e+06	0.880128
Acetic acid	C2H4O2	9.49545e+07	7.35029	1.06885e+08	14.3924	9.83655e+07	9.04761
Acetic acid, anhydride with formic acid	C3H4O3	205818	0.0159321	403760	0.0543678	365214	0.0335922
Ethanolamine	C2H7NO	1.39846e+06	0.108252	1.22568e+06	0.165042	1.32655e+06	0.122015
Pentanal	C5H10O	9.957e+06	0.770756	7.29624e+06	0.982465	8.26547e+06	0.760254
Butanal, 3-methyl-	C5H10O	9.957e+06	0.770756	7.29624e+06	0.982465	8.26547e+06	0.760254
Acetoin	C4H8O2	6.45719e+07	4.99841	6.30892e+07	8.49518	6.23519e+07	5.7351
Methylmalonic acid	C4H6O4	6.45719e+07	4.99841	6.30892e+07	8.49518	6.23519e+07	5.7351
Diethylene glycol	C4H10O3	6.45719e+07	4.99841	6.30892e+07	8.49518	6.23519e+07	5.7351
1-Pentanol	C5H12O	6.52101e+06	0.504782	5.88724e+06	0.792737	6.02359e+06	0.554047
2,3-Butanediol	C4H10O2	1.55317e+07	1.20229	1.64867e+07	2.21999	1.58936e+07	1.46189
Hexanal	C6H12O	6.90186e+07	5.34263	5.66304e+07	7.62549	6.35299e+07	5.84345
p-Xylene	C8H10	2.39669e+06	0.185524	1.35601e+06	0.182591	1.85692e+06	0.170799
Benzene, 1,3-dimethyl-	C8H10	2.39669e+06	0.185524	1.35601e+06	0.182591	1.85692e+06	0.170799
1,3-Cyclopentadiene, 5-(1-methylethylidene)-	C8H10	2.39669e+06	0.185524	1.35601e+06	0.182591	1.85692e+06	0.170799
Heptanal	C7H14O	2.94856e+07	2.28244	2.6373e+07	3.55122	2.7459e+07	2.52566
3-Heptanone, 2-methyl-	C8H16O	4.34061e+07	3.36	2.49529e+07	3.36	3.65299e+07	3.36
2-Heptenal, (E)-	C7H12O	3.93222e+06	0.304388	4.32429e+06	0.582281	4.03659e+06	0.371284
Hexanoic acid	C6H12O2	8.06456e+06	0.624265	9.56751e+06	1.2883	8.65239e+06	0.795843
Pentanoic acid	C5H10O2	8.06456e+06	0.624265	9.56751e+06	1.2883	8.65239e+06	0.795843
n-Caproic acid vinyl ester	C8H14O2	1.74632e+07	1.3518	1.66274e+07	2.23894	1.69852e+07	1.56229
2,3-Octanedione	C8H14O2	1.74632e+07	1.3518	1.66274e+07	2.23894	1.69852e+07	1.56229
Octanal	C8H16O	3.98056e+07	3.08129	3.61071e+07	4.86196	3.72659e+07	3.4277
o-Cymene	C10H14	4.33918e+06	0.335889	3.28264e+06	0.442019	3.98526e+06	0.366563
Limonene	C10H16	2.73397e+07	2.11633	2.76881e+07	3.7283	2.71356e+07	2.49592
D-Limonene	C10H16	2.73397e+07	2.11633	2.76881e+07	3.7283	2.71356e+07	2.49592
Cyclohexene, 1-methyl-4-(1-methylethenyl)-, (S)-	C10H16	2.73397e+07	2.11633	2.76881e+07	3.7283	2.71356e+07	2.49592
β-Phellandrene	C10H16	2.70113e+07	2.09091	2.70631e+07	3.64415	2.69851e+07	2.48208
Bicyclo[3.1.0]hexane, 4-methylene-1-(1-methylethyl)-	C10H16	2.70113e+07	2.09091	2.70631e+07	3.64415	2.69851e+07	2.48208
Cyclohexene, 4-methylene-1-(1-methylethyl)-	C10H16	2.70113e+07	2.09091	2.70631e+07	3.64415	2.69851e+07	2.48208
Eucalyptol	C10H18O	1.54906e+06	0.11991	1.33068e+06	0.179181	1.45237e+06	0.133588
2-Octenal, (E)-	C8H14O	5.22427e+06	0.404403	4.82647e+06	0.649901	5.1237e+06	0.471275
1,6-Octadien-3-ol, 3,7-dimethyl-	C10H18O	1.0342e+07	0.80056	9.55107e+06	1.28609	9.82635e+06	0.903823
Nonanal	C9H18O	3.81799e+07	2.95545	3.22732e+07	4.3457	3.69587e+07	3.39945
2-Nonenal	C9H16O	7.06037e+06	0.546533	6.74995e+06	0.908904	6.82544e+06	0.627801
Octanoic acid	C8H16O2	1.52798e+07	1.18279	1.79749e+07	2.42038	1.65235e+07	1.51982
endo-Borneol	C10H18O	3.51687e+06	0.272236	4.04008e+06	0.544011	3.85625e+06	0.354696
Isoborneol	C10H18O	3.51687e+06	0.272236	4.04008e+06	0.544011	3.85625e+06	0.354696
Terpinen-4-ol	C10H18O	1.95607e+06	0.151416	2.35489e+06	0.317094	2.1366e+06	0.196523
Octanoic acid, ethyl ester	C10H20O2	5.38779e+06	0.417061	5.18433e+06	0.698089	5.26984e+06	0.484718
L-α-Terpineol	C10H18O	3.77933e+06	0.292552	3.68692e+06	0.496457	3.64259e+06	0.335044
α-Terpineol	C10H18O	3.77933e+06	0.292552	3.68692e+06	0.496457	3.64259e+06	0.335044
Decanal	C10H20O	2.60426e+06	0.201592	2.9436e+06	0.396366	2.75698e+06	0.253586
2-Decenal, (E)-	C10H18O	3.20451e+06	0.248056	3.0985e+06	0.417224	3.16259e+06	0.290893
Anethole	C10H12O	4.7881e+07	3.70639	4.77889e+07	6.43495	4.80258e+07	4.41739
Eugenol	C10H12O2	3.70294e+06	0.286639	3.93081e+06	0.529298	3.69826e+06	0.340164
n-Decanoic acid	C10H20O2	2.89374e+06	0.224	3.95519e+06	0.53258	3.52698e+06	0.32441
Copaene	C15H24	5.58691e+06	0.432474	5.68338e+06	0.765288	5.49983e+06	0.505871
Caryophyllene	C15H24	1.66538e+07	1.28914	1.78014e+07	2.39702	1.6988e+07	1.56254
Benzene, 1-(1,5-dimethyl-4-hexenyl)-4-methyl-	C15H22	5.48189e+06	0.424344	5.49014e+06	0.739267	5.49863e+06	0.505761
Benzene, 1-methyl-4-(1,2,2-trimethylcyclopentyl)-, (R)-	C15H22	5.48189e+06	0.424344	5.49014e+06	0.739267	5.49863e+06	0.505761
1,3-Cyclohexadiene, 5-(1,5-dimethyl-4-hexenyl)-2-methyl-, [S-(R*,S*)]-	C15H24	1.54057e+07	1.19253	1.71083e+07	2.30369	1.69825e+07	1.56204
Bicyclo[3.1.1]hept-2-ene, 2,6-dimethyl-6-(4-methyl-3-pentenyl)-	C15H24	1.54057e+07	1.19253	1.71083e+07	2.30369	1.69825e+07	1.56204
β-curcumene	C15H24	1.54057e+07	1.19253	1.71083e+07	2.30369	1.69825e+07	1.56204
α-Farnesene	C15H24	5.38849e+06	0.417115	5.30051e+06	0.713733	5.36982e+06	0.493914
β-Bisabolene	C15H24	3.88331e+06	0.300601	3.84886e+06	0.518262	3.84569e+06	0.353725
1H-3a,7-Methanoazulene, octahydro-3,8,8-trimethyl-6-methylene-, [3R-(3α,3aβ,7β,8aα)]-	C15H24	6.35972e+06	0.492296	6.18791e+06	0.833225	6.28595e+06	0.578178
Pentadecanal-	C15H30O	5.0811e+06	0.393321	2.73876e+06	0.368784	4.25639e+06	0.391501
Tetradecanal	C14H28O	5.0811e+06	0.393321	2.73876e+06	0.368784	4.25639e+06	0.391501

## Sheet: 41d-CC-raw data
		sample-1		sample-2		sample-3
		Area-1		Area-2		Area-3
Ala-Gly	C5H10N2O3	2.40232e+06	0.147794	2.94104e+06	0.397569	2.89565e+06	0.241682
N-Acetyl-L-alanine	C5H9NO3	5.6529e+06	0.347774	1.13903e+06	0.153973	4.08954e+06	0.341328
Malonamic acid	C3H5NO3	5.6529e+06	0.347774	1.13903e+06	0.153973	4.08954e+06	0.341328
Acetic acid	C2H4O2	1.0859e+08	6.68059	9.76102e+07	13.1949	9.85623e+07	8.22639
Acetic acid, anhydride with formic acid	C3H4O3	763771	0.0469882	262394	0.0354703	568293	0.0474319
Pentanal	C5H10O	4.05751e+06	0.249623	3.5924e+06	0.485619	3.65892e+06	0.305388
1-Octadecanamine, N-methyl-	C19H41N	4.19375e+06	0.258005	3.5924e+06	0.485619	3.65892e+06	0.305388
Acetoin	C4H8O2	3.38478e+07	2.08236	2.73875e+07	3.70223	3.10259e+07	2.58954
Methylmalonic acid	C4H6O4	3.38478e+07	2.08236	2.73875e+07	3.70223	3.10259e+07	2.58954
Diethylene glycol	C4H10O3	3.38478e+07	2.08236	2.73875e+07	3.70223	3.10259e+07	2.58954
Ethanolamine	C2H7NO	3.34768e+06	0.205954	2.56366e+06	0.346554	3.02457e+06	0.252442
1-Pentanol	C5H12O	5.39887e+06	0.332146	4.76239e+06	0.643778	4.95624e+06	0.413666
2-Butanol, 3-methyl-	C5H12O	1.34016e+07	0.824485	1.33168e+07	1.80016	1.52639e+07	1.27398
2,3-Butanediol	C4H10O2	3.61708e+06	0.222528	1.33168e+07	1.80016	2.53699e+07	2.11746
Hexanal	C6H12O	1.22174e+07	0.751633	1.23257e+07	1.66619	1.25698e+07	1.04912
1,3-Cyclopentadiene, 5-(1-methylethylidene)-	C8H10	2.86225e+06	0.17609	2.72287e+06	0.368076	2.65348e+06	0.221469
Heptanal	C7H14O	1.25318e+07	0.770974	1.00368e+07	1.35677	1.14589e+07	0.956406
3-Heptanone, 2-methyl-	C8H16O	5.46152e+07	3.36	2.48558e+07	3.36	4.0257e+07	3.36
Camphene	C10H16	3.14085e+06	0.193229	3.55543e+06	0.480622	3.21549e+06	0.268377
Bicyclo[2.2.1]heptane, 2,2-dimethyl-3-methylene-, (1S)-	C10H16	3.14085e+06	0.193229	3.55543e+06	0.480622	3.21549e+06	0.268377
Benzaldehyde	C7H6O	1.74931e+07	1.0762	1.6207e+07	2.19085	1.69258e+07	1.41269
Bicyclo[3.1.1]heptane, 6,6-dimethyl-2-methylene-, (1S)-	C10H16	2.75264e+06	0.169346	1.66829e+07	2.25518	1.95874e+07	1.63484
Hexanoic acid	C6H12O2	4.85115e+06	0.298449	6.47808e+06	0.875704	5.42687e+06	0.452947
Pentanoic acid	C5H10O2	4.85115e+06	0.298449	6.47808e+06	0.875704	5.42687e+06	0.452947
o-Cymene	C10H14	4.72649e+06	0.29078	4.92335e+06	0.665537	4.85263e+06	0.405019
Limonene	C10H16	3.9918e+07	2.45581	3.98246e+07	5.38348	3.95482e+07	3.30084
D-Limonene	C10H16	3.9918e+07	2.45581	3.98246e+07	5.38348	3.95482e+07	3.30084
β-Phellandrene	C10H16	4.1466e+07	2.55105	4.13022e+07	5.58322	4.12037e+07	3.43902
Bicyclo[3.1.0]hexane, 4-methylene-1-(1-methylethyl)-	C10H16	4.1466e+07	2.55105	4.13022e+07	5.58322	4.12037e+07	3.43902
Cyclohexene, 4-methylene-1-(1-methylethyl)-	C10H16	4.1466e+07	2.55105	4.13022e+07	5.58322	4.12037e+07	3.43902
Eucalyptol	C10H18O	2.13424e+06	0.131301	1.87707e+06	0.253742	1.98562e+06	0.165728
Benzeneacetaldehyde	C8H8O	6.28621e+06	0.386737	6.36801e+06	0.860826	6.19582e+06	0.517127
γ-Terpinene	C10H16	2.11265e+06	0.129973	2.12714e+06	0.287546	2.15896e+06	0.180195
1,6-Octadien-3-ol, 3,7-dimethyl-	C10H18O	1.14191e+07	0.702521	9.7503e+06	1.31804	9.85623e+06	0.822638
Nonanal	C9H18O	1.84685e+07	1.13621	1.61612e+07	2.18467	1.78956e+07	1.49364
2-Nonenal, (E)-	C9H16O	2.16421e+06	0.133145	1.91319e+06	0.258625	2.01547e+06	0.168219
Octanoic acid	C8H16O2	1.29777e+07	0.798403	1.54314e+07	2.08601	1.38953e+07	1.15975
endo-Borneol	C10H18O	4.43336e+06	0.272746	5.06921e+06	0.685254	4.89563e+06	0.408607
3-Cyclohexen-1-ol, 4-methyl-1-(1-methylethyl)-, (R)-	C10H18O	2.16222e+06	0.133023	2.839e+06	0.383775	2.45891e+06	0.20523
Octanoic acid, ethyl ester	C10H20O2	4.90876e+06	0.301993	4.57601e+06	0.618584	4.62587e+06	0.386093
L-α-Terpineol	C10H18O	4.63555e+06	0.285185	4.25523e+06	0.57522	4.4237e+06	0.369219
α-Terpineol	C10H18O	4.63555e+06	0.285185	4.25523e+06	0.57522	4.4237e+06	0.369219
Anethole	C10H12O	6.31972e+07	3.88798	6.26933e+07	8.47486	6.35849e+07	5.30704
Eugenol	C10H12O2	7.25374e+06	0.44626	7.10301e+06	0.960183	7.01524e+06	0.585519
n-Decanoic acid	C10H12O2	6.36648e+06	0.391675	7.04819e+06	0.952772	6.20586e+06	0.517964
Copaene	C15H24	7.99076e+06	0.491603	6.81483e+06	0.921227	7.3527e+06	0.613684
Caryophyllene	C15H24	2.44589e+07	1.50475	2.15054e+07	2.90709	2.25698e+07	1.88376
Benzene, 1-(1,5-dimethyl-4-hexenyl)-4-methyl-	C15H22	7.29025e+06	0.448506	7.01563e+06	0.948371	7.12549e+06	0.59472
Benzene, 1-methyl-4-(1,2,2-trimethylcyclopentyl)-, (R)-	C15H22	7.29025e+06	0.448506	7.01563e+06	0.948371	7.12549e+06	0.59472
1,3-Cyclohexadiene, 5-(1,5-dimethyl-4-hexenyl)-2-methyl-, [S-(R*,S*)]-	C15H24	2.35043e+07	1.44601	2.10453e+07	2.8449	2.14357e+07	1.7891
Bicyclo[3.1.1]hept-2-ene, 2,6-dimethyl-6-(4-methyl-3-pentenyl)-	C15H24	2.35043e+07	1.44601	2.10453e+07	2.8449	2.14357e+07	1.7891
β-curcumene	C15H24	2.35043e+07	1.44601	2.10453e+07	2.8449	2.14357e+07	1.7891
α-Farnesene	C15H24	8.0716e+06	0.496576	7.3675e+06	0.995937	7.85962e+06	0.655994
β-Bisabolene	C15H24	5.46164e+06	0.336007	5.19304e+06	0.701994	5.36299e+06	0.447615
(E)-β-Famesene	C15H24	8.8731e+06	0.545885	8.12726e+06	1.09864	8.65489e+06	0.72237
Tetradecanal	C14H28O	4.26643e+06	0.262477	4.62957e+06	0.625824	4.4563e+06	0.371939
Pentadecanal-	C15H30O	4.26643e+06	0.262477	4.62957e+06	0.625824	4.4563e+06	0.371939

## Sheet: 41d-PC-raw data
		sample-1		sample-2		sample-3
		Area-1		Area-2		Area-3
Ala-Gly	C5H10N2O3	6.00279e+06	0.664712	6.89365e+06	0.810201	6.53298e+06	0.828224
Malonamic acid	C3H5NO3	6.13227e+06	0.67905	6.6005e+06	0.775748	6.35249e+06	0.805341
N-Acetyl-L-alanine	C5H9NO3	6.13227e+06	0.67905	6.6005e+06	0.775748	6.35249e+06	0.805341
Ethanol	C2H6O	1.01321e+07	1.12197	9.50237e+06	1.1168	9.85265e+06	1.24908
3-Methyl-1-butanol	C5H12O	1.13608e+07	1.25803	1.11491e+07	1.31034	1.1257e+07	1.42711
Glycine	C2H5NO2	1.56949e+07	1.73796	1.76567e+07	2.07517	1.6524e+07	2.09484
Acetic acid	C2H4O2	1.29359e+08	14.3244	1.33361e+08	15.6737	1.29856e+08	16.4626
Acetic acid, anhydride with formic acid	C3H4O3	379189	0.0419891	539467	0.0634028	456239	0.05784
Butanal, 3-methyl-	C5H10O	4.59024e+06	0.508296	4.50146e+06	0.529051	4.52632e+06	0.573827
Pentanal	C5H10O	4.59024e+06	0.508296	4.50146e+06	0.529051	4.52632e+06	0.573827
Acetoin	C4H8O2	4.84439e+07	5.36439	5.11151e+07	6.00749	4.95687e+07	6.28411
Methylmalonic acid	C4H6O4	4.84439e+07	5.36439	5.11151e+07	6.00749	4.95687e+07	6.28411
Diethylene glycol	C4H10O3	4.84439e+07	5.36439	5.11151e+07	6.00749	4.95687e+07	6.28411
Toluene	C7H8	1.92693e+06	0.213377	2.11421e+06	0.24848	2.01549e+06	0.255515
1,3,5-Cycloheptatriene	C7H8	1.92693e+06	0.213377	2.11421e+06	0.24848	2.01549e+06	0.255515
1-Pentanol	C5H12O	6.15843e+06	0.681946	5.53153e+06	0.650113	5.98265e+06	0.758455
2,3-Butanediol	C4H10O2	1.95584e+07	2.16577	2.09046e+07	2.45689	1.98562e+07	2.51729
Hexanal	C6H12O	3.65891e+07	4.05166	3.20913e+07	3.77165	3.4626e+07	4.38974
p-Xylene	C8H10	1.3607e+06	0.150676	2.0517e+06	0.241133	1.75624e+06	0.222649
Styrene	C8H8	6.8331e+06	0.756656	5.31182e+06	0.624291	5.89265e+06	0.747045
1,3,5,7-Cyclooctatetraene	C8H8	6.8331e+06	0.756656	5.31182e+06	0.624291	5.89265e+06	0.747045
Heptanal	C7H14O	1.49886e+07	1.65975	1.3851e+07	1.62789	1.39848e+07	1.77293
3-Carene	C10H16	2.61193e+06	0.289229	1.93506e+06	0.227425	2.03695e+06	0.258237
3-Heptanone, 2-methyl-	C8H16O	3.0343e+07	3.36	2.85888e+07	3.36	2.65035e+07	3.36
Camphene	C10H16	3.35732e+06	0.371769	2.53522e+06	0.297961	2.89565e+06	0.367098
Bicyclo[2.2.1]heptane, 2,2-dimethyl-3-methylene-, (1S)-	C10H16	3.35732e+06	0.371769	2.53522e+06	0.297961	2.89565e+06	0.367098
Benzaldehyde	C7H6O	2.40754e+07	2.66596	2.15086e+07	2.52788	2.36515e+07	2.99844
Bicyclo[3.1.1]heptane, 6,6-dimethyl-2-methylene-, (1S)-	C10H16	2.24518e+06	0.248617	2.43091e+06	0.285702	2.36206e+06	0.299452
Hexanoic acid	C6H12O2	9.50285e+06	1.05229	1.23528e+07	1.4518	1.02369e+07	1.29779
o-Cymene	C10H14	4.21615e+06	0.466871	3.39835e+06	0.399403	3.89565e+06	0.493874
Limonene	C10H16	3.50799e+07	3.88453	3.0173e+07	3.54619	335270	0.0425041
D-Limonene	C10H16	3.50799e+07	3.88453	3.0173e+07	3.54619	335270	0.0425041
Cyclohexene, 1-methyl-4-(1-methylethenyl)-, (S)-	C10H16	3.50799e+07	3.88453	3.0173e+07	3.54619	335270	0.0425041
β-Phellandrene	C10H16	4.01988e+07	4.45137	3.3095e+07	3.88961	3.89565e+07	4.93874
Bicyclo[3.1.0]hexane, 4-methylene-1-(1-methylethyl)-	C10H16	4.01988e+07	4.45137	3.3095e+07	3.88961	3.89565e+07	4.93874
Cyclohexene, 4-methylene-1-(1-methylethyl)-	C10H16	4.01988e+07	4.45137	3.3095e+07	3.88961	3.89565e+07	4.93874
Eucalyptol	C10H18O	1.74305e+06	0.193015	1.57002e+06	0.184523	1.62055e+06	0.205446
Benzeneacetaldehyde	C8H8O	8.53602e+06	0.945227	6.42376e+06	0.754976	7.52015e+06	0.953372
1,6-Octadien-3-ol, 3,7-dimethyl-	C10H18O	1.14532e+07	1.26826	1.17532e+07	1.38134	1.10237e+07	1.39754
Nonanal	C9H18O	2.96907e+07	3.28776	2.70722e+07	3.18176	2.89505e+07	3.67022
Octanoic acid, methyl ester	C9H18O2	3.00454e+06	0.332705	2.55667e+06	0.300482	2.9562e+06	0.374775
2-Nonenal, (E)-	C9H16O	3.16958e+06	0.35098	4.01775e+06	0.4722	3.69541e+06	0.468489
Octanoic acid	C8H16O2	3.00178e+07	3.32399	2.74203e+07	3.22267	2.95409e+07	3.74507
endo-Borneol	C10H18O	4.56703e+06	0.505725	4.17069e+06	0.490175	4.30269e+06	0.545477
Terpinen-4-ol	C10H18O	2.46503e+06	0.272962	2.13982e+06	0.25149	2.26599e+06	0.287272
Octanoic acid, ethyl ester	C10H20O2	8.01106e+06	0.887095	7.26862e+06	0.854271	7.62659e+06	0.966867
α-Terpineol	C10H18O	4.70797e+06	0.521332	4.09215e+06	0.480945	4.56895e+06	0.579233
2-Decenal, (E)-	C10H18O	3.51434e+06	0.389157	3.02764e+06	0.355835	3.25605e+06	0.412788
Anethole	C10H12O	6.43763e+07	7.12864	5.44178e+07	6.39565	5.89647e+07	7.4753
Eugenol	C10H12O2	7.6773e+06	0.850137	6.47435e+06	0.760921	7.02698e+06	0.890851
n-Decanoic acid	C10H12O2	4.58664e+06	0.507897	4.29663e+06	0.504977	4.5268e+06	0.573889
Copaene	C15H24	7.73466e+06	0.856489	6.48872e+06	0.76261	7.32699e+06	0.928884
Caryophyllene	C15H24	2.2408e+07	2.48132	2.00429e+07	2.35561	2.10699e+07	2.67115
Humulene	C15H24	2.73074e+06	0.302385	2.32522e+06	0.27328	2.63547e+06	0.334114
Benzene, 1-(1,5-dimethyl-4-hexenyl)-4-methyl-	C15H22	8.0472e+06	0.891098	6.23249e+06	0.732496	7.40626e+06	0.938934
Benzene, 1-methyl-4-(1,2,2-trimethylcyclopentyl)-, (R)-	C15H22	8.0472e+06	0.891098	6.23249e+06	0.732496	7.40626e+06	0.938934
1,3-Cyclohexadiene, 5-(1,5-dimethyl-4-hexenyl)-2-methyl-, [S-(R*,S*)]-	C15H24	2.74451e+07	3.03911	2.0993e+07	2.46727	2.46598e+07	3.12627
Bicyclo[3.1.1]hept-2-ene, 2,6-dimethyl-6-(4-methyl-3-pentenyl)-	C15H24	2.74451e+07	3.03911	2.0993e+07	2.46727	2.46598e+07	3.12627
β-curcumene	C15H24	2.74451e+07	3.03911	2.0993e+07	2.46727	2.46598e+07	3.12627
α-Farnesene	C15H24	8.53428e+06	0.945034	6.83503e+06	0.803312	7.85694e+06	0.99607
β-Bisabolene	C15H24	5.68437e+06	0.629453	4.56269e+06	0.536247	5.32649e+06	0.67527
1H-3a,7-Methanoazulene, octahydro-3,8,8-trimethyl-6-methylene-, [3R-(3α,3aβ,7β,8aα)]-	C15H24	9.29987e+06	1.02981	7.40031e+06	0.869749	8.50265e+06	1.07793
(E)-β-Famesene	C15H24	9.29987e+06	1.02981	7.40031e+06	0.869749	8.50265e+06	1.07793
Tetradecanal	C14H28O	4.30188e+06	0.476364	4.65216e+06	0.546762	4.65239e+06	0.58981

## Sheet: 61d-CC-raw data
		sample-1		sample-2		sample-3
		Area-1		Area-2		Area-3
Malonamic acid	C3H5NO3	5.36073e+06	0.444145	5.3106e+06	0.513752	5.29847e+06	0.36689
Ethanolamine	C2H7NO	5.26562e+06	0.436265	5.00129e+06	0.483829	5.12635e+06	0.354972
3-Methyl-1-butanol	C5H12O	8.20863e+06	0.680098	6.93231e+06	0.670638	7.5624e+06	0.523655
Carbon disulfide	CS2	5.02753e+06	0.416539	6.28364e+06	0.607884	5.82361e+06	0.403253
Pentanal	C5H10O	4.77785e+06	0.395853	4.11671e+06	0.398254	4.5269e+06	0.313463
Phenol	C6H6O	7.60971e+06	0.630477	6.93865e+06	0.671251	7.36254e+06	0.509816
Butanal, 3-methyl-	C5H10O	7.2766e+06	0.602878	4.11671e+06	0.398254	4.5237e+06	0.313241
Acetoin	C4H8O2	3.44318e+07	2.85273	3.86316e+07	3.73725	3.62148e+07	2.50768
Methylmalonic acid	C4H6O4	3.44318e+07	2.85273	3.86316e+07	3.73725	3.62148e+07	2.50768
Diethylene glycol	C4H10O3	3.44318e+07	2.85273	3.86316e+07	3.73725	3.62148e+07	2.50768
1-Pentanol	C5H12O	5.42518e+06	0.449485	4.59917e+06	0.444928	4.85269e+06	0.336022
2,3-Butanediol	C4H10O2	1.98623e+07	1.64562	2.21035e+07	2.13831	2.01548e+07	1.39561
Hexanal	C6H12O	2.476e+07	2.05141	2.13698e+07	2.06733	2.15487e+07	1.49213
1,3-Cyclopentadiene, 5-(1-methylethylidene)-	C8H10	1.94204e+06	0.160901	1.4891e+06	0.144057	1.75489e+06	0.121517
p-Xylene	C8H10	1.94204e+06	0.160901	1.4891e+06	0.144057	1.75489e+06	0.121517
Pyrazine, 2,6-dimethyl-	C6H8N2	2.58901e+06	0.214504	2.20296e+06	0.213116	2.35247e+06	0.162895
Pyrazine, 2,5-dimethyl-	C6H8N2	2.58901e+06	0.214504	2.20296e+06	0.213116	2.35247e+06	0.162895
Butyrolactone	C4H6O2	5.01842e+06	0.415785	5.02263e+06	0.485893	5.0427e+06	0.349179
Butanoic acid, 4-hydroxy-	C4H8O3	5.01842e+06	0.415785	5.02263e+06	0.485893	5.0427e+06	0.349179
3-Heptanone, 2-methyl-	C8H16O	4.05544e+07	3.36	3.4732e+07	3.36	4.85237e+07	3.36
Camphene	C10H16	3.25059e+06	0.269317	2.76496e+06	0.267484	2.98561e+06	0.206737
Benzaldehyde	C7H6O	1.41011e+07	1.1683	1.19042e+07	1.15162	1.32549e+07	0.917827
1-Octen-3-ol	C8H16O	8.79232e+06	0.728458	6.226e+06	0.602308	7.36528e+06	0.510006
Hexanoic acid	C6H12O2	1.0862e+07	0.899938	9.59533e+06	0.92826	9.72649e+06	0.673506
Pentanoic acid	C5H10O2	1.0862e+07	0.899938	9.59533e+06	0.92826	9.72649e+06	0.673506
o-Cymene	C10H14	4.11618e+06	0.341032	3.40945e+06	0.329833	3.78954e+06	0.262405
Limonene	C10H16	3.17971e+07	2.63444	3.00564e+07	2.90768	3.05698e+07	2.11679
Cyclohexene, 1-methyl-4-(1-methylethenyl)-, (S)-	C10H16	3.17971e+07	2.63444	3.00564e+07	2.90768	3.05698e+07	2.11679
D-Limonene	C10H16	3.17971e+07	2.63444	3.00564e+07	2.90768	3.05698e+07	2.11679
β-Phellandrene	C10H16	3.56704e+07	2.95535	3.31433e+07	3.20631	3.45622e+07	2.39324
Bicyclo[3.1.0]hexane, 4-methylene-1-(1-methylethyl)-	C10H16	3.56704e+07	2.95535	3.31433e+07	3.20631	3.45622e+07	2.39324
Eucalyptol	C10H18O	1.92319e+06	0.15934	1.3797e+06	0.133474	1.75427e+06	0.121473
Benzeneacetaldehyde	C8H8O	8.08943e+06	0.670223	6.79222e+06	0.657085	7.84503e+06	0.543225
1,6-Octadien-3-ol, 3,7-dimethyl-	C10H18O	1.06639e+07	0.88352	1.03161e+07	0.997989	1.04266e+07	0.721984
Nonanal	C9H18O	5.28393e+07	4.37782	2.94576e+07	2.84975	4.5269e+07	3.13463
Octanoic acid	C8H16O2	2.44605e+07	2.0266	1.56382e+07	1.51285	1.86548e+07	1.29174
endo-Borneol	C10H18O	5.40642e+06	0.447931	3.71845e+06	0.359726	4.58962e+06	0.317806
Terpinen-4-ol	C10H18O	2.86142e+06	0.237073	2.12152e+06	0.205238	2.63549e+06	0.182493
Octanoic acid, ethyl ester	C10H20O2	6.50106e+06	0.538624	4.10876e+06	0.397485	5.64288e+06	0.390738
α-Terpineol	C10H18O	4.26557e+06	0.353409	3.41846e+06	0.330705	3.94261e+06	0.273004
Anethole	C10H12O	5.90251e+07	4.89033	4.80985e+07	4.65308	5.32486e+07	3.68717
Eugenol	C10H12O2	6.33551e+06	0.524908	5.72512e+06	0.553852	6.02549e+06	0.417232
n-Decanoic acid	C10H20O2	8.87633e+06	0.735419	7.1118e+06	0.688001	7.98526e+06	0.552936
Copaene	C15H24	7.32019e+06	0.60649	5.15339e+06	0.498543	6.52315e+06	0.451692
Caryophyllene	C15H24	2.28463e+07	1.89286	1.51053e+07	1.4613	1.84526e+07	1.27774
Benzene, 1-(1,5-dimethyl-4-hexenyl)-4-methyl-	C15H22	8.07672e+06	0.669169	5.53691e+06	0.535645	6.78953e+06	0.470138
Benzene, 1-methyl-4-(1,2,2-trimethylcyclopentyl)-, (R)-	C15H22	8.07672e+06	0.669169	5.53691e+06	0.535645	6.78953e+06	0.470138
1,3-Cyclohexadiene, 5-(1,5-dimethyl-4-hexenyl)-2-methyl-, [S-(R*,S*)]-	C15H24	2.36519e+07	1.95959	1.51155e+07	1.46228	1.9856e+07	1.37492
Bicyclo[3.1.1]hept-2-ene, 2,6-dimethyl-6-(4-methyl-3-pentenyl)-	C15H24	2.36519e+07	1.95959	1.51155e+07	1.46228	1.9856e+07	1.37492
β-curcumene	C15H24	2.36519e+07	1.95959	1.51155e+07	1.46228	1.9856e+07	1.37492
α-Farnesene	C15H24	8.67093e+06	0.718401	8.79562e+06	0.850896	8.59874e+06	0.595416
β-Bisabolene	C15H24	6.07569e+06	0.503381	8.60316e+06	0.832277	8.59874e+06	0.595416
Tetradecanal	C14H28O	4.57634e+06	0.379157	4.22592e+06	0.408819	4.32658e+06	0.299592
Pentadecanal-	C15H30O	4.57634e+06	0.379157	4.22592e+06	0.408819	4.32658e+06	0.299592

## Sheet: 61d-PC-raw data
		sample-1		sample-2		sample-3
		Area-1		Area-2		Area-3
Malonamic acid	C3H5NO3	6.23519e+06	0.430425	6.96987e+06	0.360336	6.54894e+06	0.402349
Ethanolamine	C2H7NO	6.43492e+06	0.444213	6.36989e+06	0.329318	6.3521e+06	0.390256
Acetic acid, hydrazide	C2H6N2O	2.73617e+07	1.88882	1.78109e+07	0.920809	2.54327e+07	1.56252
3-Methyl-1-butanol	C5H12O	2.73617e+07	1.88882	4.36825e+07	2.25834	3.52698e+07	2.16689
Carbon disulfide	CS2	1.62532e+07	1.12198	1.71608e+07	0.887198	1.69852e+07	1.04353
Glycylglycine	C4H8N2O3	1.62532e+07	1.12198	1.71608e+07	0.887198	1.69852e+07	1.04353
Acetic acid	C2H4O2	1.48184e+08	10.2294	1.63604e+08	8.45816	1.52487e+08	9.3684
Butanal, 3-methyl-	C5H10O	4.53635e+06	0.313151	5.40628e+06	0.2795	4.98563e+06	0.306304
Phenol	C6H6O	7.37773e+06	0.509296	8.09277e+06	0.418389	7.98524e+06	0.490592
Pentanal	C5H10O	4.96908e+06	0.343024	6.65555e+06	0.344086	5.42631e+06	0.333378
Acetoin	C4H8O2	4.30084e+07	2.96894	4.35157e+07	2.24972	4.20159e+07	2.58134
Methylmalonic acid	C4H6O4	4.30084e+07	2.96894	4.35157e+07	2.24972	4.20159e+07	2.58134
Diethylene glycol	C4H10O3	4.30084e+07	2.96894	4.35157e+07	2.24972	4.20159e+07	2.58134
Toluene	C7H8	3.99789e+06	0.275981	3.86138e+06	0.19963	3.74589e+06	0.230138
1-Pentanol	C5H12O	5.29052e+06	0.365213	5.02408e+06	0.259741	5.14264e+06	0.31595
2,3-Butanediol	C4H10O2	2.38022e+07	1.64311	2.89993e+07	1.49924	2.5469e+07	1.56475
Hexanal	C6H12O	1.89776e+07	1.31005	1.99536e+07	1.03158	1.87457e+07	1.15169
Butanoic acid, 3-methyl-	C5H10O2	5.82678e+06	0.402232	5.4577e+06	0.282158	5.69823e+06	0.350084
p-Xylene	C8H10	2.26012e+06	0.15602	2.74528e+06	0.141929	2.4514e+06	0.150607
Styrene	C8H8	4.98074e+06	0.343828	9.42705e+06	0.48737	6.52398e+06	0.400816
Butanoic acid, 4-hydroxy-	C4H8O3	4.54789e+06	0.313948	6.02502e+06	0.311488	5.62897e+06	0.345829
Butyrolactone	C4H6O2	4.54789e+06	0.313948	6.02502e+06	0.311488	5.62897e+06	0.345829
3-Carene	C10H16	2.25877e+06	0.155927	2.16994e+06	0.112184	2.13659e+06	0.131266
3-Heptanone, 2-methyl-	C8H16O	4.86734e+07	3.36	6.49914e+07	3.36	5.46898e+07	3.36
Bicyclo[2.2.1]heptane, 2,2-dimethyl-3-methylene-, (1S)-	C10H16	3.12865e+06	0.215975	2.42736e+06	0.125493	2.7459e+06	0.168701
Camphene	C10H16	3.12865e+06	0.215975	2.42736e+06	0.125493	2.7459e+06	0.168701
Benzaldehyde	C7H6O	1.532e+07	1.05756	1.45766e+07	0.753596	1.48956e+07	0.915148
Bicyclo[3.1.1]heptane, 6,6-dimethyl-2-methylene-, (1S)-	C10H16	1.98776e+06	0.137218	1.86576e+07	0.96458	1.89562e+07	1.16462
Hexanoic acid	C6H12O2	1.14975e+07	0.793692	1.05981e+07	0.547913	1.0259e+07	0.630284
5-Hepten-2-one, 6-methyl-	C8H14O	6.73832e+06	0.465157	6.45339e+06	0.333635	6.52847e+06	0.401092
Decane	C10H22	6.2119e+07	4.28818	6.45178e+07	3.33552	6.32542e+07	3.88617
2-Methoxy-5-methylphenol	C8H10O2	5.73907e+07	3.96177	6.45178e+07	3.33552	6.32542e+07	3.88617
o-Cymene	C10H14	3.46045e+06	0.23888	3.941e+06	0.203746	3.58965e+06	0.220538
Limonene	C10H16	3.02896e+07	2.09094	3.43694e+07	1.77687	3.26589e+07	2.00648
Cyclohexene, 1-methyl-4-(1-methylethylidene)-	C10H16	3.02896e+07	2.09094	3.43694e+07	1.77687	3.26589e+07	2.00648
β-Phellandrene	C10H16	3.43975e+07	2.37451	3.85492e+07	1.99296	3.64529e+07	2.23957
Bicyclo[3.1.0]hexane, 4-methylene-1-(1-methylethyl)-	C10H16	3.43975e+07	2.37451	3.85492e+07	1.99296	3.64529e+07	2.23957
Cyclohexene, 4-methylene-1-(1-methylethyl)-	C10H16	3.43975e+07	2.37451	3.85492e+07	1.99296	3.64529e+07	2.23957
Eucalyptol	C10H18O	537546	0.0371076	753832	0.0389725	62415.2	0.00383462
Benzeneacetaldehyde	C8H8O	9.07251e+06	0.62629	7.67373e+06	0.396725	8.65235e+06	0.531577
Pyrazine, tetramethyl-	C8H12N2	4.3815e+06	0.302462	3.72629e+06	0.192646	4.10256e+06	0.252051
1,6-Octadien-3-ol, 3,7-dimethyl-	C10H18O	1.10567e+07	0.763263	1.1107e+07	0.574221	1.02655e+07	0.630684
Nonanal	C9H18O	4.49426e+07	3.10246	5.09098e+07	2.63199	4.95287e+07	3.04291
Octanoic acid, methyl ester	C9H18O2	2.62551e+06	0.181243	4.15564e+06	0.214843	3.5427e+06	0.217654
2-Nonenal, (E)-	C9H16O	3.85669e+06	0.266233	3.01276e+06	0.155757	3.62542e+06	0.222736
Octanoic acid	C8H16O2	4.48448e+07	3.09571	4.25853e+07	2.20162	4.32568e+07	2.65758
endo-Borneol	C10H18O	5.15091e+06	0.355575	4.89163e+06	0.252893	4.98526e+06	0.306281
Terpinen-4-ol	C10H18O	2.54175e+06	0.175461	2.7118e+06	0.140198	2.75698e+06	0.169382
Octanoic acid, ethyl ester	C10H20O2	6.78232e+06	0.468194	8.73016e+06	0.451341	7.45698e+06	0.458137
α-Terpineol	C10H18O	4.64257e+06	0.320484	4.44015e+06	0.229552	4.52635e+06	0.278087
Decanal	C10H20O	2.66195e+06	0.183758	1.96531e+06	0.101605	2.35148e+06	0.144469
Anethole	C10H12O	6.70903e+07	4.63135	6.56701e+07	3.39509	6.62445e+07	4.06989
Eugenol	C10H12O2	7.97978e+06	0.550857	7.77003e+06	0.401704	7.84502e+06	0.481977
n-Decanoic acid	C10H20O2	1.11194e+07	0.767587	9.4547e+06	0.4888	9.85473e+06	0.605448
Copaene	C15H24	8.17077e+06	0.564041	7.28003e+06	0.376371	7.68954e+06	0.472425
Decanoic acid, ethyl ester	C12H24O2	3.14346e+06	0.216998	2.88869e+06	0.149343	2.98857e+07	1.8361
Caryophyllene	C15H24	2.29958e+07	1.58744	2.21542e+07	1.14535	2.25488e+07	1.38534
Humulene	C15H24	1.4819e+06	0.102298	2.27399e+06	0.117563	1.85647e+06	0.114057
Benzene, 1-(1,5-dimethyl-4-hexenyl)-4-methyl-	C15H22	8.96712e+06	0.619014	7.21522e+06	0.373021	8.45267e+06	0.51931
Benzene, 1-methyl-4-(1,2,2-trimethylcyclopentyl)-, (R)-	C15H22	8.96712e+06	0.619014	7.21522e+06	0.373021	8.45267e+06	0.51931
1,3-Cyclohexadiene, 5-(1,5-dimethyl-4-hexenyl)-2-methyl-, [S-(R*,S*)]-	C15H24	2.98313e+07	2.0593	2.60247e+07	1.34545	3.74896e+07	2.30326
Bicyclo[3.1.1]hept-2-ene, 2,6-dimethyl-6-(4-methyl-3-pentenyl)-	C15H24	2.98313e+07	2.0593	2.60247e+07	1.34545	3.74896e+07	2.30326
β-curcumene	C15H24	2.98313e+07	2.0593	2.60247e+07	1.34545	3.74896e+07	2.30326
α-Farnesene	C15H24	9.72735e+06	0.671494	7.7492e+06	0.400627	8.45629e+06	0.519532
β-Bisabolene	C15H24	6.82816e+06	0.471359	5.2851e+06	0.273235	6.4235e+06	0.394643
(E)-β-Famesene	C15H24	1.24838e+07	0.861777	9.07945e+06	0.469399	1.02548e+07	0.630027
1H-3a,7-Methanoazulene, octahydro-3,8,8-trimethyl-6-methylene-, [3R-(3α,3aβ,7β,8aα)]-	C15H24	1.24838e+07	0.861777	9.07945e+06	0.469399	1.02548e+07	0.630027
Tetradecanal	C14H28O	5.91857e+06	0.408568	5.20346e+06	0.269015	5.42897e+06	0.333541
Pentadecanal-	C15H30O	5.91857e+06	0.408568	5.20346e+06	0.269015	5.42897e+06	0.333541
