# Supplementary material for: Effect of collagen casing on the quality characteristics of fermented sausage
Source: PLoS One. 2022 Feb 3;17(2):e0263389. doi: 10.1371/journal.pone.0263389 (PMC8812867; doi:10.1371/journal.pone.0263389)
Supplement: S7 Table — (XLSX) [file pone.0263389.s007.xlsx]

## Sheet: Sheet1
BAs mg/kg	PC group	11d			21d			41d			61d
	Tryptamine	2.02167	2.01453	2.02989	3.59115	3.57875	3.60623	13.2067	13.4647	13.5225	15.3426	15.3458	16.3415
	Phenethylamine	3.09563	3.09452	3.11245	4.64145	4.66698	4.67215	8.37146	8.55223	8.61221	4.80012	4.80283	4.79468
	Putrescine	288.109	288.153	288.425	225.251	225.96	226.125	277.038	283.461	284.845	188.752	188.679	188.918
	Cadaverine	143.237	141.934	143.609	139.38	139.562	139.93	298.455	305.918	307.477	403.068	403.005	403.158
	Histamine	14.5649	14.4015	14.5988	21.2021	21.316	21.3281	33.7061	34.3492	34.6439	22.9203	22.8472	22.9217
	Tyramine	360.612	360.124	359.589	572.436	573.005	573.719	589.955	607.531	603.646	566.371	567.426	567.198
	Spermidine	3.66517	3.67895	3.69102	3.41762	3.39467	3.43447	4.65247	4.81753	4.86628	3.45334	3.46207	3.44557
	CC group	11d			21d			41d			61d
	Tryptamine	1.44907	1.44656	1.45009	1.83562	0.10788	2.24913	2.3122	2.29689	2.29216	3.20041	3.14292	3.16224
	Phenethylamine	3.80211	3.80637	3.80974	4.69329	0.252074	4.66979	7.21991	7.22979	7.23111	3.47385	3.45691	3.44577
	Putrescine	77.8905	77.9231	77.9461	104.804	6.4029	104.329	118.5	118.43	118.5	185.897	184.828	185.45
	Cadaverine	86.3432	86.3462	86.3246	107.705	6.58037	107.27	106.09	106.242	106.633	223.814	223.48	222.758
	Histamine	8.75315	8.74338	8.74541	8.27902	0.356509	8.14515	12.0202	12.0108	12.0642	9.65627	9.56017	9.58173
	Tyramine	348.123	347.913	348.389	308.736	221.742	303.567	309.014	310.107	313.015	411.95	411.076	411.549
	Spermidine	4.32631	4.34628	4.45097	4.64275	0.254049	4.39316	4.1403	4.05711	4.14917	6.03873	6.06431	6.08009
