# Supplementary material for: Effect of collagen casing on the quality characteristics of fermented sausage
Source: PLoS One. 2022 Feb 3;17(2):e0263389. doi: 10.1371/journal.pone.0263389 (PMC8812867; doi:10.1371/journal.pone.0263389)
Supplement: S8 Table — (XLSX) [file pone.0263389.s008.xlsx]

## Sheet: Sheet1
Name	11d			21d			41d			61d
	sample-1	sample-2	sample-3	sample-1	sample-2	sample-3	sample-1	sample-2	sample-3	sample-1	sample-2	sample-3
PC-Tryptamine	2.02167	2.01453	2.02989	3.59115	3.57875	3.60623	13.2067	13.4647	13.5225	15.3426	15.3458	16.3415
CC-Tryptamine	1.44907	1.44656	1.45009	1.83562	2.1	2.24913	2.3122	2.29689	2.29216	3.20041	3.14292	3.16224
PC-Phenylethylamine	3.09563	3.09452	3.11245	4.64145	4.66698	4.66698	8.37146	8.55223	8.61221	4.80012	4.80283	4.79468
CC-Phenylethylamine	3.80211	3.80637	3.80974	4.69329	4.65207	4.66979	7.21991	7.22979	7.23111	3.47385	3.45691	3.44577
PC-Putrescine	288.109	288.153	288.425	225.251	225.96	226.125	277.038	283.461	284.845	188.752	188.679	188.918
CC-Putrescine	77.8905	77.9231	77.9461	104.804	104.4	104.329	118.5	118.43	118.5	185.897	184.828	185.45
PC-Cadaverine	143.237	141.934	143.609	139.38	139.562	139.93	298.455	305.918	307.477	403.068	403.005	403.158
CC-Cadaverine	86.3432	86.3462	86.3246	107.705	107.6	107.27	106.09	106.242	106.633	223.814	223.48	222.758
PC-Histamine	14.5649	14.4015	14.5988	21.2021	21.316	21.3281	33.7061	34.3492	34.6439	22.9203	22.8472	22.9217
CC-Histamine	8.75315	8.74338	8.74541	8.27902	8.19	8.14515	12.0202	12.0108	12.0642	9.65627	9.56017	9.58173
PC-Tyramine	360.612	360.124	359.589	572.436	573.005	573.719	589.955	607.531	603.646	566.371	567.426	567.198
CC-Tyramine	348.123	347.913	348.389	308.736	305.5	303.567	309.014	310.107	313.015	411.95	411.076	411.549
PC-Spermidine	3.66517	3.67895	3.69102	3.41762	3.39467	3.43447	4.65247	4.81753	4.86628	3.45334	3.46207	3.44557
CC-Spermidine	4.32631	4.34628	4.45097	4.64275	4.5	4.39316	4.1403	4.05711	4.14917	6.03873	6.06431	6.08009
